# Supplementary material for: Transverse and longitudinal right ventricular fractional parameters derived from four-chamber cine MRI are associated with right ventricular dysfunction etiology
Source: Sci Rep. 2023 Mar 30;13:5229. doi: 10.1038/s41598-023-32284-2 (PMC10063639; doi:10.1038/s41598-023-32284-2)
Supplement: Supplementary file 3 — Supplementary Table S1. [file 41598_2023_32284_MOESM3_ESM.xlsx]

## Sheet: Sheet2
Supplementary Table S1. p-values, mean differences (in parentheses), and 95% confidence intervals of the average differences (in parentheses) for comparisons between any two of the four groups
Characteristic	Overloaded vs. Control	Constricted vs. Control	Degenerated vs. Control	Constricted vs. Overloaded	Degenerated vs. Overloaded	Degenerated vs. Constricted
Age (year)	0.795(5.66, −10.6–22.0)	0.014(18.5, 2.86–34.3)	0.912(4.07, −12.2–20.3)	0.192(12.9, −3.97–21.8)	0.994(−1.6, −19.0–15.8)	0.116(−14.5, −31.4–2.37)
Gender male, n, (appearance rate)	0.814(−0.15, −0.531–0.231)	0.021(0.473, 0.111–0.836)	0.041(0.450, 0.068–0.831)	0.002(0.623, 0.267–0.979)	0.005(0.600, 0.225–0.975)	0.999(−0.023, −0.379–0.372)
BMI	0.023(2.2, 0.232–4.18)	0.844(−0.593, −2.50–1.31)	0.585(−0.94, −2.92–1.02)	0.003(−2.7, −4.84 to −0.752)	0.001(−3.15, −5.26 to −1.04)	0.967(−0.356, −2.41–1.69)
Heart rate (bpm)	0.664(5.11, −6.6–16.9)	0.153(9.22, −2.17–20.6)	0.946(2.45, −9.35–14.2)	0.812(4.10, −8.13–16.4)	0.944(−2.66, −15.2–9.95)	0.467(−6.77, −19.0–5.46)
LVEDVI (ml/m2)	0.897(−3.93, −18.8–10.9)	0.248(−14.5, −31.0–2.10)	0.270(10.3, −4.57–25.1)	0.705(−6.271, −21.6–9.13)	0.095(14.2, −1.67–30.1)	0.004(20.5, 5.08–35.9)
LVESVI (ml/m2)	0.737(−4.34, −15.6–6.86)	0.996(−0.851, −11.7–9.97)	0.123(9.52, −1.68–20.7)	0.857(3.49, −8.13–15.2)	0.017(13.9, 1.88–25.8)	0.097(10.4, −1.25–22.0)
LVEF (%)	0.667(2.90, −3.82–9.62)	0.160(−5.19, −11.7–1.30)	0.074(−6.3, −13.0–0.42)	0.016(−8.09, −15.1 to −1.12)	0.006(−9.2, −16.4 to −2.01)	0.975(−1.10, −8.07–5.86)
LVSVI (ml/m2)	0.999(0.185, −6.99–6.62)	0.002(−9.38, −16.0 to −2.82)	0.994(0.647, −6.16–7.45)	0.006(−9.20, −16.3 to −2.14)	0.990(0.832, −6.44–8.11)	0.002(10.0, 2.98–17.1)
LVMMI(g/m2)	0.064(−8.66, −17.7–0.359)	0.880(−2.44, −11.2–6.26)	0.979(1.34, −7.67–10.4)	0.305(6.21, −3.14–15.6)	0.039(9.64, 0.359–19.6)	0.710(3.78, −5.56–13.1)
RVEDVI (ml/m2)	<0.001(42.4, 25.0–59.8)	0.643(−7.53, −24.4–9.33)	<0.001(53.7, 36.3–71.2)	<0.001(−49.9, −68.0 to −31.8)	0.384(11.3, −7.33–29.9)	<0.001(61.2, 43.2–79.4)
RVESVI (ml/m2)	0.011(18.6, 3.33–33.8)	0.962(2.69, −12.0–17.4)	<0.001(62.6, 37.4–62.8)	0.048(−15.9, −31.6 to −0.080)	<0.001(34.1, 17.8–50.3)	<0.001(49.9, 34.1–65.7)
RVEF (%)	1.00(0.017, −6.43–6.46)	0.007(−7.94, −14.2 to −1.72)	<0.001(−21.8, −28.3 to −15.4)	0.013(−7.96, −14.6 to −1.28)	<0.001(−21.8, −28.7 to −15.0)	<0.001(−13.9, −20.6 to −7.21)
RVSVI (ml/m2)	<0.001(23.9, 16.0–31.8)	0.005(−10.0, −17.6 to −2.41)	0.984(1.05, −6.84–8.94)	<0.001(−34.0, −42.2 to −25.8)	<0.001(−22.9, −31.3 to −14.4)	<0.001(11.1, 2.90–19.3)
RV−FLC (%)	0.056(−3.95, −7.97–0.068)	<0.001(−10.7, −14.6 to −6.85)	<0.001(−8.56, −12.6 to −4.54)	<0.001(−6.78, −10.9 to −2.60)	0.031(−4.61, −8.91 to −0.306)	0.521(2.16, −2.00–6.34)
RV−FTC (%)	0.315(−3.49, −8.82–1.83)	<0.001(−10.7, −15.9 to −5.61)	<0.001(−18.6, −23.9 to −13.2)	0.005(−7.25, −12.7 to −1.73)	<0.001(−15.1, −20.8 to −9.38)	0.002(−7.81, −13.3 to −2.30)
T/L ratio	0.986(0.061, −0.420–0.541)	0.582(0.224, −0.240–0.688)	0.008(−0.602, −1.17 to −0.149)	0.824(0.163, −0.335–0.662)	0.006(−0.66, −1.18 to −0.149)	<0.001(−0.826, −1.32 to −0.328)
p-values, mean differences (in parentheses) and 95% confidence intervals of the average difference (in parentheses) between two of the four groups. Data are derived from Tukey’s test for multiple comparisons. BMI body mass index, LVEDVI left ventricular end−diastolic volume index, LVESVI left ventricular end−systolic volume index, LVEF left ventricular ejection fraction, LVSVI left ventricular st…
